# Supplementary material for: Patterns of gastrointestinal pathogen co-detection in pediatric stool samples identified by rapid multiplex PCR
Source: Epidemiol Infect. 2026 Feb 4;154:e24. doi: 10.1017/S0950268826101083 (PMC12951331; doi:10.1017/S0950268826101083)
Supplement: Xiong et al. supplementary material [file S0950268826101083sup001.zip]

Archive with 3 entries (3 files):
- Supplementary Figure 1.tiff
- Supplementary Table 1.docx
- Supplementary Table 2.docx
